# Supplementary material for: Triptolide, a Cancer Cell Proliferation Inhibitor, Causes Zebrafish Muscle Defects by Regulating Notch and STAT3 Signaling Pathways
Source: Int J Mol Sci. 2024 Apr 25;25(9):4675. doi: 10.3390/ijms25094675 (PMC11083231; doi:10.3390/ijms25094675)
Supplement: Supplementary file 1 [file ijms-25-04675-s001.zip]

Archive with 1 entries (1 files):
- ijms-2929531-supplementary.pdf
